# Supplementary material for: Gene Therapy-Mediated Partial Reprogramming Extends Lifespan and Reverses Age-Related Changes in Aged Mice
Source: Cell Reprogram. 2024 Feb 15;26(1):24–32. doi: 10.1089/cell.2023.0072 (PMC10909732; doi:10.1089/cell.2023.0072)
Supplement: Supplemental data [file Supp_TableS2.xlsx]

## Sheet: Frailty Scores
Ear Notch	Study ID	Treatment	Weight	Alopecia	Loss of fur color	Dermatitis	Loss of whiskers	Coat condition	Piloerection	Cataracts	Eye discharge/ swelling	Microphthalmia	Corneal opacity	Nasal discharge	Rectal prolapse	penile prolapse	Diarrhoea	Body condition	Gait disorders	Menace reflex	Tremor	Tumours	Kyphosis	Breathing rate/depth	Tail stiffening	Malocclusions	Distended abdomen	Vestibular disturbance	Righting Reflex	Vision loss (Visual Placing)	Frailty Index Score	Temperature
2R	8	TRE-OSK+rtTA (DOX)	34.9	0.5	1	0	0	1	0.5	0	0	0	0	0	0	0	0	0.5	0.5	0.5	0.5	0	0.5	0	0.5	0	0	0	0	0	6	35.4
2B	10	TRE-OSK+rtTA (DOX)	37.2	0.5	0.5	0	1	0.5	0.5	0	0	0	0	0	0	0	0	0	0.5	0.5	0.5	0	0.5	0	0	0	0	0	0	0.5	5.5	35.6
R	44	TRE-OSK+rtTA (DOX)	38.7	0.5	0.5	0	0	0.5	1	0	0	0	0	0	0	0	0	0	0.5	0.5	0.5	0	0.5	0	0	0	0	0	0	0.5	5	35.9
R	72	TRE-OSK+rtTA (DOX)	37.6	1	1	0	0.5	1	0.5	0	0	0	0	0	0	0	0	0.5	0.5	1	0.5	0	0.5	0	0.5	0	0	0	0.5	0	8	36.8
2L	74	TRE-OSK+rtTA (DOX)	39.5	0.5	0.5	0	0	0.5	0.5	0	0	0	0	0	0	0	0	0	0.5	0.5	0.5	0	0.5	0	0	0	0	0.5	0	0	4.5	35.6
R	32	TRE-OSK+rtTA (DOX)	40.5	0.5	0.5	0	0	0.5	0.5	0	0	0	0	0	0	0	0	0	0.5	0.5	0.5	0	0.5	0	0.5	0	0	0.5	0	0	5	35.7
2R	37	TRE-OSK+rtTA (DOX)	37.2	0.5	0.5	0	0	0.5	0.5	0	0	0	0	0	0	0	0	0	0.5	0.5	0.5	0	0.5	0	1	0	0	0.5	0	0.5	6	35.8
R	61	TRE-OSK+rtTA (DOX)	38	1	0.5	0	0.5	0.5	1	0	0	0	0	0	0	0	0	0	0.5	0.5	0.5	0	1	0	0.5	0	0	0	0	0.5	7	35.5
2L	63	TRE-OSK+rtTA (DOX)	32.5	0.5	0.5	0	0.5	0.5	0.5	0	0	0	0	0	0	0	0	0	0.5	1	0.5	0	0.5	0	0.5	0	0	0	0	0.5	6	35.3
L	69	TRE-OSK+rtTA (DOX)	31.8	1	0.5	0	0.5	0.5	0.5	0	0	0	0	0	0	0	0	0	0.5	0.5	0.5	0	0.5	0	0.5	0	0	0.5	0	0	6	35.2
2R	70	TRE-OSK+rtTA (DOX)	36.3	0.5	1	0	0	1	0.5	0	0	0	0	0	0	0	0	0.5	0.5	1	0.5	0	0.5	0	0.5	0	0	0.5	0	0.5	7.5	35.7
3L4R	71	TRE-OSK+rtTA (DOX)	37.4	0.5	0.5	0	0	0.5	0.5	0	0	0	0	0	0	0	0	0	0.5	0.5	0.5	0	0.5	0	0.5	0.5	0	0.5	0	0.5	6	35.7
2R	15	Control	33.4	0.5	0.5	0.5	0	0.5	0.5	0	0	0	0	0	0	0	0	0.5	0.5	1	0.5	0	0.5	0	0.5	0	0	0.5	0	0.5	7	36.2
2L1R	21	Control	32.3	0.5	0.5	0	0	0.5	1	0	0	0	0	0	0	0	0	0.5	0.5	0.5	0.5	0	0.5	0	0.5	0	0	1	0	0.5	7	35.1
2L1R	85	Control	33.8	1	0.5	0.5	0.5	0.5	0.5	0	0	0	0	0	0	0	0	0.5	0.5	0.5	0.5	0	0.5	0	0.5	0.5	0	0	0.5	0.5	8	35.7
2L	87	Control	34.2	1	1	0	0	1	0.5	0	0	0	0	0	0	0	0	0.5	0.5	0.5	0.5	0	1	0	0.5	0	0	0.5	0	0.5	8	36.1
R	108	Control	38.1	1	0.5	0	0	1	0.5	0	0	0	0	0	0	0	0	0.5	0.5	0.5	0.5	0	1	0	0	0	0	0	0.5	0	6.5	34.7
R	115	Control	29.6	0.5	1	0	0.5	1	0.5	0	0	0	0	0	0	0	0	0.5	0.5	0.5	1	0	0.5	0	0	0	0	0	0	0.5	7	34.5
L	116	Control	32.2	1	1	0	1	1	0.5	0	0	0	0	0	0	0	0	0.5	0.5	0.5	0.5	0	0.5	0	0	0	0	0	0	0.5	8.5	36.4
2L	119	Control	38.6	0.5	0.5	0	1	1	0.5	0	0	0	0	0	0	0	0	0.5	0.5	1	0.5	0	1	0	0	0	0	0	0.5	0.5	8	35.6
	Supplementary Table 2. Frailty Index Scores
